# Supplementary material for: Targeting gut microbiota–derived kynurenine to predict and protect the remodeling of the pressure-overloaded young heart
Source: Sci Adv. 2023 Jul 14;9(28):eadg7417. doi: 10.1126/sciadv.adg7417 (PMC10348671; doi:10.1126/sciadv.adg7417)
Supplement: Supplementary file 2 — Movie S1 [file sciadv.adg7417_movie_s1.zip]

Archive with 1 entries (1 files):
- adg7417_Movie_S1.mp4
